# Supplementary material for: Antinutritional factors in pearl millet grains: Phytate and goitrogens content variability and molecular characterization of genes involved in their pathways
Source: PLoS One. 2018 Jun 1;13(6):e0198394. doi: 10.1371/journal.pone.0198394 (PMC5983567; doi:10.1371/journal.pone.0198394)
Supplement: S1 Table — List of pearl millet inbred lines used in this work, reporting line number, entry number and pedigree. (XLSX) [file pone.0198394.s001.xlsx]

## Sheet: Foglio1
LINE NUMBER	ENTRY	Pedigree
01	ICML 157001	Souna_B_B_2_1_B_1_1
02	452B	(ITMV 8001 x INMV 8220)
03	LCICMB3	NCD2
04	LCICMB8	NCD2
05	SDEB-137	{(SDPC 144)-2-2-1-2-2*842B}-P1
06	SDEB-95	{(SDPC 144)-1-3-4-2-3*1163B}-P1
07	81B	Tift 23D2B
08	ICMB 95222	[{843B x (GNS x SS-48-40-4)-29-7-4-B} x (843B x ICMPES 29)-23-2-3]-16-B
09	ICMB 98222	ARD-288-1-10-1-2(RM)-5
10	ICML 157002	AON122_B_B_1_1_B
11	ICML 157003	AON122_B_B_1_1_B
12	ICML 157004	AON378_B_B_1_1_B
13	ICML 157005	AON378_B_B_2_1_B
14	ICML 157006	BARKOUSSI_B_1_1_B
15	ICML 157007	Lignée_Cirad_3/4_ex_Bornu_74_338_2_2
16	ICML 157008	Lignée_Cirad_CG40
17	ICML 157009	Lignée_Cirad_CG8
18	ICML 157010	Lignée_Cirad_CG8
19	ICML 157011	Lignée_Cirad_HKPV_81_1_1
20	ICML 157012	Lignée_Cirad_Souna_106_3C_lot_Mauritanie_02
21	ICML 157013	Lignée_Cirad_Souna_108_4B
22	ICML 157014	Lignée_Cirad_Souna_115_4B
23	ICML 157015	Cirad Souna_151_L1
24	ICML 157016	Lignée_Cirad_Zongo_7_4B
25	ICML 157017	Lignée_Cirad_Zongo_7_4B
26	ICML 157018	Lignée_Cirad_Zongo_16_3B_1
27	ICML 157019	Lignée_Cirad_Zongo_16_3B_1
28	ICML 157020	Lignée_Cirad_Zongo_55_2B_2
29	ICML 157021	Indiana05_B_2_1_B
30	ICML 157022	Indiana05_B_2_1_B
31	ICML 157023	Indiana05_B_2_1_B
32	ICML 157024	INTILENE_B_1_1_B
33	ICML 157025	IP12080_B_1_1
34	ICML 157026	IP12080_B_1_1
35	ICML 157027	IP12080_B_1_1
36	ICML 157028	IP12138_B_1_1
37	ICML 157029	IP12138_B_1_1
38	ICML 157030	IP12138_B_1_1
39	ICML 157031	IP19415_B_1_1_2
40	ICML 157032	IP20770_B_1_1_B
41	ICML 157033	IP20770_B_1_1_B
42	ICML 157034	IP8688_B_1_1
43	ICML 157035	IP8992_B_1_1
44	ICML 157036	IP8992_B_1_1
45	ICML 157037	ICMVIS89305_B_1_1_B
46	ICML 157038	ICMVIS89305_B_1_1_B
47	ICML 157039	ICMVIS89305_B_1_1_B
48	ICML 157040	ICMVIS89305_B_1_1_B
49	ICML 157041	PE00002_B_B_2_1_B
50	ICML 157042	PE00012_B_B_1_1_
51	ICML 157043	PE00012_B_B_1_1_
52	ICML 157044	PE00025_B_1_1_B_
53	ICML 157045	PE00025_B_1_1_B_
54	ICML 157046	PE00077_B_1_1_B_1
55	ICML 157047	PE00077_B_1_1_B_2
56	ICML 157048	PE00077_B_2_1_B_1
57	ICML 157049	PE00077_B_2_1_B_2
58	ICML 157050	PE00096_B_1_1_B
59	ICML 157051	PE00194_B_B_2_1_B
60	ICML 157052	PE00194_B_B_2_1_B
61	ICML 157053	PE00203_B_B_2_1_B
62	ICML 157054	PE00242_B_B_1_1_B_3
63	ICML 157055	PE00242_B_B_1_1_B_3
64	ICML 157056	PE00242_B_B_1_1_B_3
65	ICML 157057	PE00254_B_B_1_1_B
66	ICML 157058	PE00254_B_B_1_1_B
67	ICML 157059	PE00254_B_B_1_1_B
68	ICML 157060	PE00255_B_B_1_1_B
69	ICML 157061	PE00349_B_2_1_B
70	ICML 157062	PE00397_B_B_1_1_B_1
71	ICML 157063	PE00397_B_B_1_1_B_1
72	ICML 157064	PE00397_B_B_1_1_B_2
73	ICML 157065	PE00397_B_B_1_1_B_2
74	ICML 157066	PE00437_B_2_1_B
75	ICML 157067	PE00455_B_B_3_1_B
76	ICML 157068	PE00455_B_B_3_1_B
77	ICML 157069	PE00702_B_B_3_1_B
78	ICML 157070	PE00702_B_B_4_1_B
79	ICML 157071	PE00735_B_B_1_1_B_Epi_poilé
80	ICML 157072	PE00758_B_B_2_1_B
81	ICML 157073	PE00758_B_B_2_1_B
82	ICML 157074	PE00973_B_1_1_B
83	ICML 157075	PE01023_B_B_1_2_B_GRAY
84	ICML 157076	PE02689_B_1_1_B
85	ICML 157077	PE02689_B_1_1_B
86	ICML 157078	PE02689_B_1_1_B
87	ICML 157079	PE02696_B_1_1_B
88	ICML 157080	PE02696_B_2_1_B
89	ICML 157081	PE02701_B_1_1_B
90	ICML 157082	PE02701_B_1_1_B
91	ICML 157083	PE02706_B_B_2_1_B
92	ICML 157084	PE02706_B_B_2_1_B
93	ICML 157085	PE02733_B_2_1_B
94	ICML 157086	PE02770_B_1_1_B
95	ICML 157087	PE02770_B_1_1_B
96	ICML 157088	PE02774_B_2_1_B
97	ICML 157089	PE02774_B_2_1_B
98	ICML 157090	PE02798_B_2_1_B
99	ICML 157091	PE02816_B_2_1_B
100	ICML 157092	PE02816_B_2_1_B
101	ICML 157093	PE02816_B_2_1_B
102	ICML 157094	PE02817_B_2_1_B
103	ICML 157095	PE02817_B_2_1_B
104	ICML 157096	PE02827_B_B_4_1_B
105	ICML 157097	PE02827_B_B_3_1_B
106	ICML 157098	PE02837_B_B_1_1_B
107	ICML 157099	PE02885_B_B_1_1_B
108	ICML 157100	PE02885_B_B_2_1_B_1
109	ICML 157101	PE02885_B_B_2_1_B_1
110	ICML 157102	PE02898_B_2_1_B
111	ICML 157103	PE02922_B_B_1_1_B_1
112	ICML 157104	PE02933_B_1_1_B
113	ICML 157105	PE02935_B_B_1_1_B
114	ICML 157106	PE02935_B_B_1_1_B
115	ICML 157107	PE02937_B_B_2_1_B
116	ICML 157108	PE02959_B_1_1_B
117	ICML 157109	PE02959_B_1_1_B
118	ICML 157110	PE02988_B_B_2_1_B
119	ICML 157111	PE02990_B_B_3_1_B
120	ICML 157112	PE03922_B_B_2_1_B_Naine-1
121	ICML 157113	PE03922_B_B_2_1_B_Naine-1
122	ICML 157114	PE03922_B_B_2_1_B_Naine-2
123	ICML 157115	PE03922_B_B_3_1_B
124	ICML 157116	PE03922_B_B_1_1_B
125	ICML 157117	PE03922_B_B_1_1_B
126	ICML 157118	PE05337_B_B_1_1_B
127	ICML 157119	PE05663_B_B_1_1_B
128	ICML 157120	PE05887_B_1_1_B
129	ICML 157121	PE05887_B_1_1_B
130	ICML 157122	PE08002_B_1_1_B_1
131	ICML 157123	PE08002_B_1_1_B_1
132	ICML 157124	PE11291_B_2_1_B
133	ICML 157125	PE11293_B_B_3_1_B
134	ICML 157126	PE11293_B_B_3_1_B
135	ICML 157127	PE11322_B_B_3_1_B
136	ICML 157128	PE11322_B_B_3_1_B
137	ICML 157129	SOSAT_C88_B_1 _1_B_1
138	ICML 157130	SOSAT_C88_B_1 _1_B_2
139	ICML 157131	SOUNA3_B_B_2_1_B_1
140	ICML 157132	B9-TABI_B_1_1_B_1
141	ICML 157133	B9-TABI_B_1_1_B_1
142	ICML 157134	Tabi L4
143	ICML 157135	Boboniou XICMV IS 92326
144	ICML 157136	SOSAT_C88xT6
145	ICML 157137	SOSAT_C88xT6
