# Supplementary material for: Antinutritional factors in pearl millet grains: Phytate and goitrogens content variability and molecular characterization of genes involved in their pathways
Source: PLoS One. 2018 Jun 1;13(6):e0198394. doi: 10.1371/journal.pone.0198394 (PMC5983567; doi:10.1371/journal.pone.0198394)
Supplement: S2 Table — List of genes used for BLAST searches (red colour) and phylogenetic analyses. Corresponding locus and/or gene/protein ID are given for each gene/protein in the list. For pearl millet genes the corresponding gene name and pseudochromosomal location are also given. (XLSX) [file pone.0198394.s002.xlsx]

## Sheet: Foglio1
Protein	Name	Locus or gene/protein ID	Gene name	Locus (release v1.0)
MIPS	AthMIPS1	At4g39800
MIPS	AthMIPS2	At2g22240
MIPS	AthMIPS3	At5g10170
MIPS	PvMIPSv	Phvul.001G251000
MIPS	PvMIPSs	Phvul.002G261700
MIPS	GmMIPSs	Glyma.18G018600
MIPS	GmMIPSva	Glyma.05G180600
MIPS	GmMIPSvb	Glyma.08G138200
MIPS	ZmMIPS1	GRMZM2G155242
MIPS	ZmMIPS2	GRMZM2G177461
MIPS	OsMIPS2	LOC_Os10g22450
MIPS	OsMIPS1	LOC_Os03g09250
MIPS	PglMIPS337	Pgl_GLEAN_10001337	PglMIPS_337	chr5:11170532:11174006:+
MIPS	PglMIPS896	Pgl_GLEAN_10010896	PglMIPS_896	chr2:93442394:93445443:-
IMP	AthVTC4	At3g02870
IMP	PvIMP	Phvul.006G142400
IMP	BradiIMP_350	Bradi1g15350
IMP	OsIMP_9000	LOC_Os03g39000
IMP	SiIMP_039	Si037039m
IMP	PglIMP	Pgl_GLEAN_10013074	PglIMP	chr2:214237090:214239524:+
IMP	SbIMP_100	Sobic.001G178100
IMPL1	AthIMLP1	At1g31190
IMPL1	SbIMP_500	Sobic.004G055500
IMPL1	BradiIMP_226	Bradi3g05226
IMPL1	OsIMP_350	LOC_Os02g07350
IMPL1	PglIMPL1	Pgl_GLEAN_10018666	PglIMPL	chr2:92127047:92133828:+
IMPL1	ZmIMPL_276	GRMZM2G051276
IMPL2	SbIMP_900	Sobic.003G119900
IMPL2	SiIMP_579	Si005579m
IMPL2	OsIMP_330	LOC_Os07g09330
IMPL2	AthIMLP2	At4g39120
IMPL2	ZmIMP_731	GRMZM2G029731
MIK	AthMIK	At5g58730
MIK	ZmMIK	GRMZM2G361593
MIK	OsMIK	LOC_Os03g52760
MIK	PvMIK	Phvul.008G261400
MIK	GmMIK1	Glyma14g37260
MIK	GmMIK2	Glyma02g39160
MIK	PglMIK	Pgl_GLEAN_10008928	PglMIK	chr2:246808440:246809737:+
MIK	SitMIK	Sit036167m
MIK	BradiMIK	Bradi1g09350
MIK	SbMIK	Sobic.001G098000
ITPK	AthITPK1	At5g16760
ITPK	AthITPK2	At4g33770
ITPK	AthITPK3	At4g08170
ITPK	AthITPK4	At2g43980
ITPK	PglITPK_425	Pgl_GLEAN_10021425	PglITPK_425	chr5:77974161:77975051:-
ITPK	PglITPK_602	Pgl_GLEAN_10017602	PglITPK_602	chr5:79514216:79520858:-
ITPK	PglITPK_775	Pgl_GLEAN_10023775	PglITPK_775	chr2:245611265:245615146:+
ITPK	PglITPK_980	Pgl_GLEAN_10015980	PglITPK_980	chr5:17166988:17172204:-
ITPK	PvITPKa1	Phvul.003G200900
ITPK	PvITPKg	Phvul.001G232000
ITPK	PvITPKb1	Phvul.009G113600
ITPK	PvITPKa2	Phvul.003G284100
ITPK	PvITPKa3	Phvul.007G047700
ITPK	PvITPKb2	Phvul.002G139700
ITPK	OsITPK1	LOC_Os10g01480
ITPK	OsITPK2	LOC_Os03g12840
ITPK	OsITPK3	LOC_Os03g51610
ITPK	OsITPK4	LOC_Os02g26720
ITPK	OsITPK5	LOC_Os10g42550
ITPK	OsITPK6	LOC_Os09g34300
ITPK	SbITPK1	Sobic.001G447200
ITPK	SbITPK2	Sobic.001G278700
ITPK	SbITPK3	Sobic.001G106900
ITPK	SbITPK4	Sobic.004G141100
ITPK	SbITPK5	Sobic.002G266300
ITPK	SbITPK6	Sobic.001G286100
ITPK	ZmITPK1	GRMZM2G456626
ITPK	ZmITPK2	GRMZM2G149903
ITPK	ZmITPK3	GRMZM2G179473
ITPK	ZmITPK4	GRMZM2G084609
ITPK	ZmITPK5	GRMZM2G167957
ITPK	GmITPK1	Glyma.16G092200
ITPK	GmITPK2	Glyma.17G089000
ITPK	GmITPK3	Glyma.06G089800
ITPK	GmITPK4	Glyma.10G255000
IPK2	AthIPK2a	At5g07370
IPK2	AthIPK2b	At5g61760
IPK2	ZmIPK2_799	GRMZM2G368799
IPK2	PvIPK2	Phvul.011G214900
IPK2	OsIPK2	LOC_Os02g32370
IPK2	GmIPK2	Glyma.12G240900
IPK2	PglIPK2	Pgl_GLEAN_10026485	PglIPK2	chr3:251806261:251807172:+
IPK1	PglIPK1_475	Pgl_GLEAN_10018475	PglIPK1_284	chr3:120568275:120576593:+
IPK1	PglIPK1_284	Pgl_GLEAN_10010284	PglIPK1_475	chr1:112948902:112951888:-
IPK1	AthIPK1	At5g42810
IPK1	PvIPK1a	Phvul.009G060100
IPK1	OsIPK1	LOC_Os04g56580
IPK1	ZmIPK1_496	GRMZM2G150496
IPK1	SiIPK1	Si022015m
IPK1	BradIPK1	Bradi5g24890
IPK1	ZmIPK1_299	GRMZM2G067299
IPK1	PvIPK1b	Phvul.001G012200
IPK1	GmIPK1	Glyma14g07880
MRP	AthMRP5	At1G04120
MRP	PvMRP1	Phvul.001G165500
MRP	GmMRP1b	Glyma.03G167800
MRP	PvMRP2	Phvul.007G153800
MRP	GmMRP2	Glyma.19G169000
MRP	GmMRP1a	Glyma.13G127500
MRP	Zmlpa1	EF586878, ABS81429
MRP	OsMRP	LOC_Os03g04920
MRP	SbMRP	Sobic.001G508200
MRP	PglMRP	Pgl_GLEAN_10009510	PglMRP	chr5:5988375:5994019:+
MRP	AtABCC1	At1G30400
MRP	AtABCC3	At3G13080
MRP	AtABCC4	At2G47800
MRP	AtABCC9	At3G60160
CGT	OsCGT	LOC_Os06g18010
CGT	ZmCGT_UGT708A6	GRMZM2G162783
CGT	PglCGT_646	Pgl_GLEAN_10014646	PglCGT_648	chr2:1554648:1555634:+
CGT	PglCGT_648	Pgl_GLEAN_10014648	PglCGT_646	chr2:1514468:1515427:+
CGT	PglUGT_850	Pgl_GLEAN_10036850	PglCGT_850	chr2:67741730:67743196:+
CGT	PglUGT_632	Pgl_GLEAN_10008632	PglCGT_632	chr1:4380605:4382092:+
CGT	PglUGT_650	Pgl_GLEAN_10022650	PglCGT_650	chr6:99267171:99268595:-
CGT	FeCGTa_UGT708C1	BAP90360
CGT	FeCGTb_UGT708C2	BAP90361
CGT	FcCGT_UGT708G1	BBA18062
CGT	CuCGT_UGT708G2	BBA18063
CGT	ChCGT_UGT708G3	BBA18064
CGT	MiCGT	ALD83754
CGT	GmCGT_UGT708D1	Glyma.09G162400
CGT	SbUGT_600	Sobic.010G120600
CGT	SbUGT_200	Sobic.007G027200
CGT	SiUGT_342	Si006342m
CGT	PcPGT_UGT88F2	ACZ44838
CGT	RhGT1	BAD99560
CGT	Sb7GT_UGT88D1	BAC98300
CGT	CrYMb4_UGT71E2	BAF75901
CGT	NtIS5a_UGT37A1	AAB36653
CGT	AtF7RhamT_UGT89C1	Q9LNE6
CGT	Vv_UGT78A5	AAB81683
CGT	Mt_UGT85H2	ABI94024
CGT	GtUF6CGT	AQ19550
CGT	SfGT	AAF00209
