# Supplementary material for: Antinutritional factors in pearl millet grains: Phytate and goitrogens content variability and molecular characterization of genes involved in their pathways
Source: PLoS One. 2018 Jun 1;13(6):e0198394. doi: 10.1371/journal.pone.0198394 (PMC5983567; doi:10.1371/journal.pone.0198394)
Supplement: S3 Table — (XLSX) [file pone.0198394.s003.xlsx]

## Sheet: Foglio1
LINE NUMBER	ENTRY	PAP (g/100g)	Ptot (g/100g)	Pi (g/100g)	PAP/Ptot	seed weight (g/50 seeds)	St dev PAP (g/100g)	St dev Ptot (g/100g)	St dev Pi (g/100g)	St dev seed weight (g/50 seeds)
01	ICML 157001	0.296734	0.394	0.0972665	0.753131	0.49125	0.0450359	0.0574978	0.0128844	0.0399698
02	452B	0.279708	0.3945	0.114792	0.709019	0.53575	0.00560633	0.00544671	0.00329641	0.0380296
03	LCICMB3	0.267061	0.37775	0.110689	0.706979	0.5275	0.0101118	0.0115	0.0189642	0.0196384
04	LCICMB8	0.270893	0.3605	0.0896069	0.751437	0.602	0.0186519	0.020567	0.00220504	0.0521983
05	SDEB-137	0.254712	0.343641	0.0889292	0.741215	0.406	0.0644503	0.0645064	0.00527545	0.0390043
06	SDEB-95	0.265618	0.374	0.108382	0.710208	0.4685	0.00880803	0.0105515	0.00217655	0.076909
07	81B	0.253544	0.33525	0.0817058	0.756284	0.31475	0.0443186	0.053319	0.0100917	0.0161116
08	ICMB 95222	0.322134	0.4335	0.111366	0.743101	0.45325	0.0150211	0.0203715	0.00903005	0.0342771
09	ICMB 98222	0.310712	0.40975	0.0990379	0.758297	0.47725	0.0153814	0.0168201	0.00248515	0.0272443
10	ICML 157002	0.268696	0.36175	0.0930539	0.742767	0.42225	0.0250544	0.0268375	0.00178905	0.0503612
11	ICML 157003	0.272186	0.37025	0.0980643	0.73514	0.36	0.0224475	0.0246221	0.00241782	0.0295071
12	ICML 157004	0.284448	0.38	0.0955522	0.748547	0.486	0.0259541	0.0262869	0.00195167	0.0186726
13	ICML 157005	0.305131	0.406179	0.101048	0.751223	0.31	0.0408407	0.040461	0.00367644	0.06103
14	ICML 157006	0.244502	0.345	0.100498	0.708702	0.3335	0.0598071	0.0659444	0.00793296	0.0155885
15	ICML 157007	0.276393	0.3835	0.107107	0.720711	0.23025	0.0375487	0.0445758	0.0139907	0.0293187
16	ICML 157008	0.285776	0.385	0.0992241	0.742275	0.26425	0.0301782	0.0297433	0.00402815	0.0119548
17	ICML 157009	0.24376	0.390468	0.146708	0.624275	0.28775	0.0245807	0.0204306	0.00872299	0.0115578
18	ICML 157010	0.294432	0.39525	0.100818	0.744926	0.244	0.0174073	0.0159452	0.00752834	0.0186548
19	ICML 157011	0.323335	0.455998	0.136747	0.709071	0.39675	0.0255785	0.02495	0.0053317	0.0545367
20	ICML 157012	0.213654	0.2955	0.0818458	0.723026	0.325	0.057516	0.0710985	0.0183121	0.00962635
21	ICML 157013	0.343017	0.45725	0.114233	0.750173	0.3405	0.0173243	0.0140564	0.00985007	0.0179165
22	ICML 157014	0.252715	0.37475	0.122035	0.674357	0.3715	0.0182609	0.0205487	0.0189024	0.0452069
23	ICML 157015	0.260668	0.36575	0.105082	0.712694	0.43225	0.0147027	0.0153052	0.00920582	0.0473735
24	ICML 157016	0.287677	0.4065	0.118823	0.707691	0.392	0.0203472	0.0296929	0.00960998	0.0289713
25	ICML 157017	0.247433	0.3505	0.103067	0.705944	0.49025	0.0450344	0.0501298	0.00525354	0.0391525
26	ICML 157018	0.29859	0.399514	0.100924	0.747384	0.35325	0.0333614	0.0295079	0.00903971	0.0258247
27	ICML 157019	0.362084	0.47975	0.117666	0.754734	0.27725	0.017373	0.0178582	0.00316518	0.0218537
28	ICML 157020	0.299249	0.3995	0.100251	0.749059	0.3645	0.0209532	0.01974	0.00148505	0.0182665
29	ICML 157021	0.265556	0.405187	0.139631	0.655391	0.35925	0.034922	0.0299521	0.00949691	0.0138654
30	ICML 157022	0.331672	0.4445	0.156461	0.746169	0.39375	0.0243977	0.02504	0.0742808	0.0237539
31	ICML 157023	0.265069	0.35137	0.0863001	0.754389	0.55125	0.028	0.033	0.033	0.012
32	ICML 157024	0.331097	0.442048	0.0832135	0.749006	0.39775	0.0198305	0.0187673	0.0516635	0.0547745
33	ICML 157025	0.276213	0.37	0.0937872	0.746521	0.40875	0.00765384	0.0117473	0.0064027	0.0350559
34	ICML 157026	0.320229	0.43725	0.117021	0.732371	0.4205	0.0578774	0.0701778	0.0126906	0.0162173
35	ICML 157027	0.312148	0.40775	0.0956021	0.765537	0.5835	0.0316095	0.0333904	0.00674731	0.0561516
36	ICML 157028	0.294081	0.39338	0.0992991	0.747575	0.39775	0.0253357	0.0233904	0.00509936	0.0154353
37	ICML 157029	0.340486	0.44525	0.104764	0.764707	0.37825	0.0408423	0.0447986	0.0092895	0.0285934
38	ICML 157030	0.368218	0.52	0.151782	0.708111	0.3235	0.0331788	0.0382187	0.00885753	0.0289425
39	ICML 157031	0.24329	0.34825	0.10496	0.698607	0.39825	0.0352936	0.0413229	0.00864342	0.0465859
40	ICML 157032	0.198001	0.383674	0.185673	0.516066	0.43825	0.0342379	0.0518318	0.0209258	0.0165202
41	ICML 157033	0.303801	0.42725	0.123449	0.711061	0.6055	0.0246968	0.0245136	0.00167196	0.0322335
42	ICML 157034	0.243317	0.370819	0.127502	0.656161	0.3185	0.0177987	0.0176932	0.00459094	0.0415812
43	ICML 157035	0.224109	0.31625	0.0921409	0.708645	0.3725	0.00812345	0.00928709	0.0050656	0.0267519
44	ICML 157036	0.284321	0.38675	0.102429	0.735154	0.25325	0.0513825	0.0500625	0.00503723	0.0226918
45	ICML 157037	0.281163	0.381	0.0998365	0.737962	0.4255	0.0400745	0.0360832	0.00413404	0.00494975
46	ICML 157038	0.219706	0.350409	0.130702	0.627	0.3175	0.0210894	0.019119	0.00769555	0.0163401
47	ICML 157039	0.296953	0.40225	0.105297	0.73823	0.40975	0.0270922	0.0290101	0.00255544	0.0382916
48	ICML 157040	0.266552	0.37575	0.109198	0.709386	0.36625	0.0295743	0.0491825	0.0197371	0.0222317
49	ICML 157041	0.243901	0.353	0.109099	0.690939	0.32825	0.0286545	0.026	0.00676337	0.0250117
50	ICML 157042	0.251255	0.392788	0.141533	0.639671	0.31075	0.0183175	0.0191499	0.0064236	0.0273542
51	ICML 157043	0.224154	0.377825	0.153671	0.593274	0.25725	0.0486934	0.0578026	0.01276	0.0200229
52	ICML 157044	0.268909	0.39875	0.129841	0.674379	0.2555	0.0196741	0.0326637	0.0136771	0.0182665
53	ICML 157045	0.345724	0.442635	0.0969112	0.781059	0.4815	0.0375656	0.0432547	0.0062742	0.00310913
54	ICML 157046	0.263667	0.38275	0.119083	0.688875	0.36175	0.00603169	0.0111467	0.00580122	0.0653777
55	ICML 157047	0.308844	0.42125	0.112406	0.73316	0.29975	0.0253703	0.0308153	0.00922076	0.0339644
56	ICML 157048	0.214971	0.337251	0.12228	0.63742	0.44575	0.028	0.033	0.033	0.012
57	ICML 157049	0.296005	0.391	0.0949946	0.757047	0.4345	0.00875859	0.01861	0.0135846	0.0290803
58	ICML 157050	0.317567	0.42575	0.108183	0.745901	0.389	0.0124941	0.00917878	0.00432706	0.0360832
59	ICML 157051	0.273921	0.37275	0.0988291	0.734865	0.36	0.0449769	0.0508552	0.0066736	0.0223308
60	ICML 157052	0.241884	0.371119	0.129234	0.651771	0.30125	0.0204148	0.0246403	0.00971966	0.00618466
61	ICML 157053	0.293801	0.41275	0.118949	0.711813	0.33775	0.0154333	0.0167804	0.0192719	0.0501157
62	ICML 157054	0.256824	0.397506	0.140682	0.646089	0.35375	0.0257591	0.0230353	0.00751866	0.0244591
63	ICML 157055	0.283424	0.428046	0.144622	0.662133	0.34925	0.0259929	0.0309299	0.00691721	0.0151959
64	ICML 157056	0.25906	0.396088	0.137029	0.654045	0.3365	0.018592	0.020475	0.00798225	0.0123693
65	ICML 157057	0.280266	0.3955	0.115234	0.708637	0.352	0.0246214	0.0239513	0.0181034	0.0202649
66	ICML 157058	0.337951	0.4585	0.120549	0.73708	0.3235	0.0466811	0.0493187	0.00479627	0.0167033
67	ICML 157059	0.314232	0.41585	0.101618	0.755638	0.34025	0.0378811	0.0406957	0.00577859	0.0306091
68	ICML 157060	0.286866	0.406	0.119134	0.706566	0.33825	0.0217964	0.0272886	0.0134361	0.0281943
69	ICML 157061	0.322994	0.420013	0.0970182	0.769011	0.36675	0.0282978	0.0334615	0.00780075	0.0119548
70	ICML 157062	0.240746	0.34525	0.104504	0.697308	0.547	0.00937366	0.0119548	0.00287237	0.0376563
71	ICML 157063	0.240146	0.371	0.130854	0.647294	0.4075	0.0260686	0.0151712	0.0282125	0.044962
72	ICML 157064	0.283282	0.37825	0.0949678	0.748928	0.39425	0.00912529	0.00797392	0.00682582	0.0373753
73	ICML 157065	0.248512	0.344	0.0954883	0.722418	0.42475	0.0331135	0.0422926	0.00945448	0.026949
74	ICML 157066	0.271807	0.36575	0.093943	0.74315	0.47925	0.017779	0.0188569	0.00110387	0.0246627
75	ICML 157067	0.28318	0.38775	0.10457	0.730315	0.34625	0.0214909	0.0226477	0.00216801	0.0178209
76	ICML 157068	0.286137	0.38925	0.103113	0.735098	0.3765	0.0156109	0.0161941	0.00220004	0.0336799
77	ICML 157069	0.2662	0.356612	0.0904119	0.74647	0.4845	0.0280803	0.0292932	0.00390206	0.0243653
78	ICML 157070	0.278803	0.37075	0.0919473	0.751996	0.35675	0.0118248	0.0134505	0.0036039	0.0190153
79	ICML 157071	0.270791	0.37	0.0992092	0.731867	0.38225	0.011817	0.0151217	0.00437272	0.0342284
80	ICML 157072	0.284432	0.380458	0.0960258	0.747605	0.43675	0.0327605	0.0350509	0.00432792	0.0416763
81	ICML 157073	0.288772	0.375078	0.0863057	0.769899	0.53625	0.028	0.033	1.033	0.012
82	ICML 157074	0.227283	0.371028	0.143745	0.612576	0.2725	0.0276183	0.0208313	0.0129033	0.0201412
83	ICML 157075	0.309565	0.41225	0.102685	0.750915	0.3845	0.0168368	0.0214223	0.00623262	0.019975
84	ICML 157076	0.233839	0.359436	0.125598	0.650571	0.265	0.0453774	0.0566754	0.0119749	0.0128323
85	ICML 157077	0.234379	0.34225	0.107871	0.684819	0.5315	0.0146227	0.0201556	0.0117382	0.0407308
86	ICML 157078	0.275808	0.4035	0.127692	0.68354	0.43675	0.0200229	0.0328278	0.0131832	0.0225296
87	ICML 157079	0.28477	0.40825	0.12348	0.697538	0.32925	0.0183102	0.0194143	0.01606	0.0112361
88	ICML 157080	0.290164	0.38848	0.0983154	0.746923	0.4015	0.0315678	0.0327139	0.00462351	0.0264512
89	ICML 157081	0.273716	0.37103	0.0973141	0.737719	0.37	0.0333683	0.033866	0.00506419	0.0309946
90	ICML 157082	0.269049	0.34975	0.0807008	0.769261	0.421	0.0390162	0.052392	0.0141617	0.0152315
91	ICML 157083	0.324063	0.43175	0.107687	0.750579	0.23625	0.0246684	0.0350179	0.0103555	0.0198725
92	ICML 157084	0.297703	0.39825	0.100547	0.747529	0.336	0.0164348	0.0136717	0.0130977	0.0214631
93	ICML 157085	0.230729	0.312	0.0812713	0.739515	0.3565	0.010075	0.0105198	0.00219022	0.0317753
94	ICML 157086	0.324796	0.432502	0.107706	0.75097	0.299	0.030756	0.0322116	0.00690765	0.00795822
95	ICML 157087	0.308372	0.41525	0.106878	0.742618	0.22475	0.0503283	0.0624733	0.0126992	0.0205325
96	ICML 157088	0.268414	0.373	0.104586	0.719607	0.418	0.0434418	0.0535413	0.0102507	0.0165126
97	ICML 157089	0.287284	0.374178	0.0868942	0.767773	0.41425	0.0327833	0.0372622	0.00479001	0.0241437
98	ICML 157090	0.259928	0.380853	0.120926	0.682488	0.37225	0.0290615	0.043111	0.0152621	0.0278971
99	ICML 157091	0.292588	0.408	0.115412	0.717127	0.2745	0.0236112	0.0223159	0.00220292	0.0214554
100	ICML 157092	0.253648	0.35125	0.0976022	0.722129	0.433	0.0146868	0.0156924	0.00150165	0.0195789
101	ICML 157093	0.360484	0.459558	0.0990741	0.784415	0.16325	0.028	0.033	1.033	0.012
102	ICML 157094	0.282751	0.439563	0.156812	0.643254	0.284	0.0467421	0.0641538	0.0183741	0.0470248
103	ICML 157095	0.342114	0.49075	0.148636	0.697126	0.41075	0.0301696	0.064267	0.0358037	0.0579274
104	ICML 157096	0.281439	0.4025	0.121061	0.699228	0.35975	0.0279087	0.0315542	0.00497651	0.0179699
105	ICML 157097	0.291688	0.40775	0.116062	0.71536	0.47	0.0478404	0.0620826	0.0143887	0.039387
106	ICML 157098	0.292243	0.38875	0.0965072	0.75175	0.3555	0.0156836	0.0286865	0.0197137	0.0261087
107	ICML 157099	0.306574	0.4295	0.122926	0.713792	0.39425	0.0275222	0.0272091	0.00274372	0.0112657
108	ICML 157100	0.352066	0.45775	0.105684	0.769124	0.379	0.0127115	0.0176139	0.00546934	0.0287286
109	ICML 157101	0.410407	0.511211	0.100804	0.802814	0.302	0.035629	0.0469915	0.017184	0.0129099
110	ICML 157102	0.291482	0.40475	0.113268	0.720152	0.4515	0.0309342	0.0457921	0.0156074	0.0488023
111	ICML 157103	0.249015	0.36925	0.120235	0.674381	0.34075	0.024336	0.0443499	0.0237546	0.014151
112	ICML 157104	0.29215	0.42175	0.1296	0.692708	0.3615	0.0255609	0.0400364	0.0161065	0.0284077
113	ICML 157105	0.253054	0.343672	0.0906176	0.736325	0.455	0.0434348	0.0481308	0.00716475	0.0023094
114	ICML 157106	0.200311	0.298	0.0976888	0.672185	0.57375	0.0235531	0.0377492	0.0144815	0.0224258
115	ICML 157107	0.26445	0.36975	0.1053	0.715214	0.4495	0.0134766	0.0176328	0.00531784	0.00519615
116	ICML 157108	0.346789	0.48775	0.140961	0.710998	0.31775	0.0158419	0.0264748	0.0129693	0.0196193
117	ICML 157109	0.332474	0.48275	0.150276	0.688708	0.3525	0.0149668	0.0274757	0.01269	0.00723418
118	ICML 157110	0.297092	0.4025	0.105408	0.738117	0.36225	0.0401214	0.0444934	0.00601678	0.0107819
119	ICML 157111	0.279412	0.40125	0.121838	0.696355	0.2885	0.0385633	0.0588466	0.0207692	0.0255278
120	ICML 157112	0.252228	0.3705	0.118272	0.680776	0.435	0.00868043	0.0212995	0.0222805	0.0651767
121	ICML 157113	0.292225	0.41325	0.121025	0.707139	0.237	0.0142327	0.0129968	0.00506976	0.0080829
122	ICML 157114	0.295484	0.4	0.104516	0.738711	0.299	0.0178478	0.0215252	0.00480153	0.0589293
123	ICML 157115	0.305544	0.437	0.131456	0.699186	0.288	0.0272319	0.0449889	0.0183308	0.0175689
124	ICML 157116	0.279788	0.37825	0.0984622	0.73969	0.33925	0.0244315	0.0374288	0.0131018	0.0815613
125	ICML 157117	0.277213	0.40475	0.127537	0.684899	0.36225	0.0191395	0.0439574	0.0253431	0.0239078
126	ICML 157118	0.309066	0.40275	0.0936838	0.76739	0.3635	0.0158601	0.0216391	0.00683677	0.0208567
127	ICML 157119	0.258871	0.363907	0.105035	0.711367	0.287	0.0231236	0.0230193	0.000746635	0.0203797
128	ICML 157120	0.209458	0.337343	0.127885	0.620905	0.53925	0.034164	0.0440234	0.0104596	0.0447092
129	ICML 157121	0.215988	0.342716	0.126729	0.630223	0.4755	0.0388273	0.0606294	0.0249429	0.0288617
130	ICML 157122	0.250519	0.3655	0.114981	0.685415	0.43825	0.0269469	0.0341028	0.00736867	0.0309448
131	ICML 157123	0.312213	0.42325	0.111037	0.737657	0.37375	0.0191319	0.0190329	0.0095322	0.0763386
132	ICML 157124	0.294869	0.3975	0.102631	0.74181	0.3765	0.0342332	0.0372514	0.00393426	0.00718795
133	ICML 157125	0.314828	0.4235	0.108672	0.743396	0.3955	0.0186359	0.0295014	0.0186451	0.0314378
134	ICML 157126	0.269383	0.3835	0.114117	0.702433	0.42375	0.046889	0.084113	0.0383241	0.0377304
135	ICML 157127	0.25944	0.3535	0.0940604	0.733917	0.566	0.0343676	0.0280297	0.0075988	0.0445122
136	ICML 157128	0.32502	0.4395	0.11448	0.739523	0.391	0.0182597	0.0250666	0.00685915	0.0157903
137	ICML 157129	0.268476	0.36875	0.100274	0.728071	0.4715	0.0194765	0.0293414	0.0108815	0.0390768
138	ICML 157130	0.246258	0.34425	0.0979921	0.715346	0.609	0.0450799	0.0471337	0.00271477	0.0361202
139	ICML 157131	0.330864	0.43275	0.101886	0.764561	0.30375	0.0438739	0.0541071	0.0103018	0.0164798
140	ICML 157132	0.310803	0.43975	0.128947	0.706772	0.343	0.0179128	0.0227358	0.00571229	0.0206074
141	ICML 157133	0.251555	0.34825	0.0966953	0.722339	0.34775	0.0303846	0.0290215	0.0216103	0.0188392
142	ICML 157134	0.234522	0.312	0.077478	0.751673	0.33675	0.0162451	0.0135892	0.00611059	0.0198557
143	ICML 157135	0.257759	0.34225	0.0844914	0.75313	0.55675	0.0465116	0.0538973	0.0142299	0.0177459
144	ICML 157136	0.251488	0.32975	0.0782618	0.762663	0.594	0.0168983	0.0209503	0.0121762	0.0249933
145	ICML 157137	0.28555	0.378	0.0924499	0.755424	0.47325	0.0195987	0.0357491	0.0230015	0.0239217
	Max	0.198001	0.2955	0.077478	0.516066	0.16325
	Min	0.410407	0.52	0.185673	0.802814	0.609
	Median	0.281458	0.391724	0.110404	0.717674	0.386528
	Mean	0.0362826	0.0403304	0.0186839	0.0426981	0.0879472
	St Dev	0.281163	0.38875	0.1053	0.730315	0.3725
	Coef var	0.12891	0.102956	0.169232	0.0594951	0.227532
