# Supplementary material for: Antinutritional factors in pearl millet grains: Phytate and goitrogens content variability and molecular characterization of genes involved in their pathways
Source: PLoS One. 2018 Jun 1;13(6):e0198394. doi: 10.1371/journal.pone.0198394 (PMC5983567; doi:10.1371/journal.pone.0198394)
Supplement: S4 Table — Phytic acid phosphorus (PAP), total phosphorus (Ptot), ratio of phytic acid content to total phosphorus (PAP/Ptot,) and Pi values and relative standard deviations for each of the 145 pearl millet lines from a panel of inbred lines covering a large genetic diversity. (XLSX) [file pone.0198394.s004.xlsx]

## Sheet: Foglio1
Gene name	Primers (5’ – 3’)	Amplicon Size (in bp)	Locus
PglMDH	Forward: GAGGGAATGGAGAGGAAAGATG	130	Pgl_GLEAN_10004601
	Reverse: CATTGGTATTTGCTGGGTTGG
PglACP	Forward: GCCCAAGAGATTTGCTGTTTG	125	Pgl_GLEAN_10034304
	Reverse: CAGAGAACTTAGAGTCACCGC
PglMIPS_337	Forward: ACCGGTGGTGAATGCTT	101	Pgl_GLEAN_10001337
	Reverse: TGTATTCCAGAATCATGTTGTTCTC
PglMIPS_896	Forward: CCCTCAGAACACTTTCGTACC	129	Pgl_GLEAN_10010896
	Reverse: GCACCGACAAGAAAATCAACC
PglMIK_928	Forward: CGTGGCGCTTGAGGATAC	138	Pgl_GLEAN_10008928
	Reverse: TCCCTCCCATCTGTGATGAT
PglIMP	Forward: TGTGTTACGAGATGGGATTTGG	148	Pgl_GLEAN_10013074
	Reverse: TTCAGCAAGCCGTTAGATCC
PglITPK_425	Forward: GACTGTCCTCACCGATTTCTTC	85	Pgl_GLEAN_10021425
	Reverse: GACATGGTTGCTCTCCTTCTC
PglITPK_980	Forward: CGACGCCCATGCTAGTG	127	Pgl_GLEAN_10015980
	Reverse: GGAATAGACTCATCAATGGATACAA
PglITPK_602	Forward: GGCTGGTTGTGGGCTATG	105	Pgl_GLEAN_10017602
	Reverse: CAATTGATGCGAAATGAATGCC
PglITPK_775	Forward: CGCTATTGATCACAAACGAC	209	Pgl_GLEAN_10023775
	Reverse: GATCTGTGAGGTCCAATTCG
PglIPK2	Forward: CAATTCTTCTGGGCTACGATGC	129	Pgl_GLEAN_10026485
	Reverse: CGCCCAGGAAATTGTGATCAAT
PglIPK1	Forward: ATGCTTGGCAAGGTACTGCGG	99	Pgl_GLEAN_10018475 Pgl_GLEAN_10010284
	Reverse: CCACAGGAGCTGCTCATAAC
PglMRP	Forward: TTGCTCATCGTATTCCCACTG	147	Pgl_GLEAN_10009510
	Reverse: CCGCGTGGAGTATTCAGATAC
PglCGT_648	Forward: GTGAGGTTTCCAGCGAAAGA	85	Pgl_GLEAN_10014648
	Reverse: CGAAGCTCACGTACACCAC
PglCGT_646	Forward: GCGGCGGACACGGCGTC	109	Pgl_GLEAN_10014646
	Reverse: GAACTGCCGGGTAAAGATATCG
