# Supplementary material for: Antinutritional factors in pearl millet grains: Phytate and goitrogens content variability and molecular characterization of genes involved in their pathways
Source: PLoS One. 2018 Jun 1;13(6):e0198394. doi: 10.1371/journal.pone.0198394 (PMC5983567; doi:10.1371/journal.pone.0198394)
Supplement: S5 Table — Orientin, glucosyl orientin, rhamnosyl orientin, vitexin, glucosyl vitexin and rhamnosyl vitexin content, expressed as peak area, and orientin, vitexin and glucosyl vitexin content, expressed as μg/g of seed flour, for each of the 97 pearl millet lines from a panel of inbred lines covering a large genetic diversity. (XLSX) [file pone.0198394.s005.xlsx]

## Sheet: Foglio1
									Peak area							μg/g
						LINE	ENTRY	orientin	glucosyl orientin	rhamnosyl orientin	vitexin	glucosyl vitexin	rhamnosyl vitexin	Sum of all CGFs	glucosyl vitexin	orientin	vitexin	Sum of known C-GFs
04	15043	459004 LCICMB8				01	ICML 157001	0	267299	127323	138714	232328	248587	1.01425e+06	45.7999	0	25.5808	71.3807
66	755	ICML-IS 11057 Bulk, Rep 3			PE00254_B_B_1_1_B	02	452B	0	318119	149401	351153	732918	342258	1.89385e+06	144.484	0	64.7575	209.241
104	15082	ICML-IS 11103-3, Rep 2			PE02827_B_B_4_1_B	03	LCICMB3	0	312120	148748	182570	151774	146675	941886	22.7252	0	25.863	48.5881
130	15165	ICML-IS 11180-2, Rep 1			PE08002_B_1_1_B_1	04	LCICMB8	0	291363	110600	408058	548043	426472	1.78454e+06	108.038	0	75.2516	183.29
03	623	458994 LCICMB3				05	SDEB-137	100812	495375	188124	177140	398890	325875	1.68622e+06	78.6351	25.1031	32.6671	136.405
52	515	ICML-IS 11043	IBL 043-4-1	CS 2012-2013 4E: Band 07, Row 12, P-1Ø	PE00025_B_1_1_B_	06	SDEB-95	0	268618	122382	349029	800149	348751	1.88893e+06	157.737	0	64.3658	222.103
51	15173	ICML-IS 11042-1, Rep 1			PE00012_B_B_1_1_	07	81B	79514.8	375754	123896	157888	170056	118890	1.026e+06	33.5241	19.7999	29.1167	82.4407
113	15147	ICML-IS 11115	IBL 115-3-1	CS 2012-2013 4E: Band 08, Row 02, P-1Ø	PE02935_B_B_1_1_B	08	ICMB 95222	0	184374	241085	461175	1.08519e+06	396725	2.36855e+06	213.93	0	85.0471	298.977
62	715	ICML-IS 11056	IBL 056-B-1	CS 2012-2013 4E: Band 09, Row 64, P-1Ø	PE00242_B_B_1_1_B_3	09	ICMB 98222	0	451726	0	570991	936272	408988	2.36798e+06	184.572	0	105.299	289.871
56	15159	ICML-IS 11047-1, Pot self			PE00077_B_2_1_B_1	10	ICML 157002	153784	324726	225312	97668	121797	95661	1.01895e+06	24.0105	38.2936	18.0113	80.3154
01	15093	203-11 C (coll souna)				11	ICML 157003	179317	354116	244185	0	123588	0	901206	24.3636	44.6516	0	69.0152
60	503	ICML-IS 11052-1, Rep 1			PE00194_B_B_2_1_B	12	ICML 157004	80288.7	290150	213056	0	97787	135858	817140	19.2772	18.7058	0	37.983
129	15102	ICML-IS 11161-2, Rep 2			PE05887_B_1_1_B	17	ICML 157009	0	312197	250409	0	77570	132443	772619	15.2918	0	0	15.2918
09	15145	ICMB 98222			ARD-288-1-10-1-2(RM)-5	18	ICML 157010	0	384950	285712	155405	360477	502875	1.68942e+06	71.0627	0	28.6589	99.7216
136	607	ICML-IS 11193-2, Rep 2			PE11322_B_B_3_1_B	20	ICML 157012	122692	462727	254341	0	165715	314826	1.3203e+06	32.6682	30.5514	0	63.2196
128	15092	ICML-IS 11161-1, Rep 1			PE05887_B_1_1_B	21	ICML 157013	0	275785	165109	0	122892	123685	687471	24.2263	0	0	24.2263
44	15123	ICML-IS 11037-5, Rep 2			IP8992_B_1_1	23	ICML 157015	0	338855	223215	0	400454	357562	1.32009e+06	78.9435	0	0	78.9435
144	15116	SL5 Bulk, Rep 3			SOSAT_C88xT6	24	ICML 157016	0	499300	139236	259469	699190	237424	1.83462e+06	137.835	0	47.8497	185.685
35	15074	ICML-IS 11032-2, Rep 1			IP12080_B_1_1	25	ICML 157017	0	422718	121273	243305	690091	260188	1.73757e+06	90.694	0	29.9125	120.607
08	583	ICMB 95222			[{843B x (GNS x SS-48-40-4)-29-7-4-B} x (843B x ICMPES 29)-23-2-3]-16-B	26	ICML 157018	0	223283	146025	220181	185755	167010	942254	31.0512	0	35.2697	66.3209
137	747	ICML-IS 11115-2, Pot self			PE02935_B_B_1_1_B	27	ICML 157019	0	134609	162765	232985	347844	204722	1.08292e+06	34.7446	0	23.0995	57.8441
27	763	ICML-IS 11024-6, Rep 1			Lignée_Cirad_Zongo_16_3B_1	28	ICML 157020	292844	1.01055e+06	398530	0	172873	0	1.8748e+06	34.0793	72.9207	0	107
109	15183	ICML-IS 11109-4, Rep 2			PE02885_B_B_2_1_B_1	31	ICML 157023	0	380226	0	273051	731039	298774	1.68309e+06	144.113	0	50.3544	194.468
42	15001	ICML-IS 11036	IBL 036-3-1	CS 2012-2013 4E: Band 04, Row 44, P-1Ø	IP8688_B_1_1	32	ICML 157024	0	641342	271349	317839	1.28872e+06	628309	3.14756e+06	211.709	0	48.845	260.554
108	15155	ICML-IS 11109-1, Rep 1			PE02885_B_B_2_1_B_1	34	ICML 157026	112560	771684	190893	0	158151	202960	1.43625e+06	31.177	21.3088	0	52.4858
12	15204	ICML-IS 11002	IBL 002-B-1	CS 2012-2013 4E: Band 09, Row 20, P-1Ø	AON378_B_B_1_1_B	35	ICML 157027	207758	1.04389e+06	243256	412152	250246	104994	2262295	16.4441	17.2446	25.3355	59.0242
67	15013	ICML-IS 11057-5, Rep 1			PE00254_B_B_1_1_B	37	ICML 157029	257322	494228	166923	497665	271727	363683	2.05155e+06	17.8556	21.3585	30.5921	69.8062
24	407	ICML-IS 11023-2, Rep 1			Lignée_Cirad_Zongo_7_4B	38	ICML 157030	0	249678	143735	232844	383213	165335	1.1748e+06	75.5447	0	42.9397	118.484
140	15011	ICML-IS 11201-1, Rep 1			B9-TABI_B_1_1_B_1	40	ICML 157032	0	1.67991e+06	531191	0	215266	364001	2.79036e+06	42.4364	0	0	42.4364
34	671	ICML-IS 11032 Bulk, Rep 3			IP12080_B_1_1	41	ICML 157033	132599	1.55619e+06	471328	100709	196184	242993	2.7e+06	38.6747	33.0183	18.5721	90.2652
28	15002	ICML-IS 11026	IBL 026-1-1	CS 2012-2013 4E: Band 04, Row 34, P-1Ø	Lignée_Cirad_Zongo_55_2B_2	42	ICML 157034	949037	609868	574659	0	598799	0	2.73236e+06	118.044	236.319	0	354.363
50	15201	ICML-IS 11042 Bulk, Rep 3			PE00012_B_B_1_1_	43	ICML 157035	136864	315952	194591	177987	130741	0	956134	25.7736	34.0805	32.8232	92.6773
07	15148	81B-P6			Downy mildew resistant selection (apparently an outcross) from induced mutant population of Tift 23D2B	44	ICML 157036	138280	431408	223922	291546	186341	373743	1.64524e+06	24.4895	22.9554	35.8435	83.2883
63	15144	ICML-IS 11056-2, Rep 1			PE00242_B_B_1_1_B_3	47	ICML 157039	293964	596860	391485	131349	138125	341078	1.89286e+06	27.2292	73.1998	24.2225	124.652
132	15140	ICML-IS 11187-4, Rep 2			PE11291_B_2_1_B	48	ICML 157040	0	239601	171512	255962	143816	290913	1.1018e+06	28.3511	0	47.203	75.5541
11	15091	ICML-IS 11001	IBL 001-4-1	CS 2012-2013 4E: Band 06, Row 54, P-1Ø	AON122_B_B_1_1_B	50	ICML 157042	0	518676	0	461075	949324	337073	2.26615e+06	187.145	0	85.0287	272.174
72	567	ICML-IS 11062	IBL 062-6-1	CS 2012-2013 4E: Band 07, Row 31, P-1Ø	PE00397_B_B_1_1_B_2	51	ICML 157043	0	516121	0	372833	1.43779e+06	374848	2.70159e+06	283.438	0	68.7556	352.194
119	635	ICML-IS 11120	IBL 120-2-1	CS 2012-2013 4E: Band 05, Row 44, P-1Ø	PE02990_B_B_3_1_B	52	ICML 157044	791711	2.67075e+06	558135	0	376911	0	4.39751e+06	74.3023	197.143	0	271.446
20	559	ICML-IS 11010-2, Pot self			Lignée_Cirad_Souna_106_3C_lot_Mauritanie_02	53	ICML 157045	0	476950	262549	398726	873764	671135	2.68312e+06	172.249	0	73.5306	245.78
134	15040	ICML-IS 11188-3, Rep 2			PE11293_B_B_3_1_B	56	ICML 157048	106166	426253	163763	406809	173658	357414	1.63406e+06	34.2342	26.4363	75.0213	135.692
101	15158	ICML-IS 11204 Bulk, Rep 3			Tabi L4	57	ICML 157049	0	413064	156861	630736	418186	295287	1.91413e+06	82.439	0	116.316	198.755
79	439	ICML-IS 11071	IBL 071-1-1	CS 2012-2013 4E: Band 05, Row 02, P-1Ø	PE00735_B_B_1_1_B_Epi_poilé	59	ICML 157051	144932	345824	195132	850627	522619	388912	2.44805e+06	103.026	36.0893	156.868	295.983
76	15089	ICML-IS 11066	IBL 066-4-1	CS 2012-2013 4E: Band 07, Row 35, P-1Ø	PE00455_B_B_3_1_B	60	ICML 157052	208258	288733	313401	874540	322806	603504	2.61124e+06	63.6363	51.8581	161.277	276.772
26	471	ICML-IS 11024-3, Rep 2			Lignée_Cirad_Zongo_16_3B_1	62	ICML 157054	128362	248070	178609	143508	530013	205409	1.43397e+06	97.2776	29.7283	22.9806	149.986
89	659	ICML-IS 11093	IBL 093-6-1	CS 2012-2013 4E: Band 07, Row 57, P-1Ø	PE02701_B_1_1_B	63	ICML 157055	123789	109377	267665	123552	150761	196207	971351	29.7203	30.8246	22.7846	83.3295
135	459	ICML-IS 11193-1, Rep 1			PE11322_B_B_3_1_B	64	ICML 157056	216179	388725	131048	179057	146354	216564	1.27793e+06	28.8515	53.8305	33.0205	115.703
94	771	ICML-IS 11096	IBL 096-3-1	CS 2012-2013 4E: Band 05, Row 22, P-1Ø	PE02770_B_1_1_B	66	ICML 157058	0	693994	225677	353294	385768	344191	2.00292e+06	25.3495	0	21.7175	47.0669
133	735	ICML-IS 11188-1, Rep 1			PE11293_B_B_3_1_B	67	ICML 157059	108387	535783	268243	171646	143719	272572	1.50035e+06	9.444	8.99644	10.5513	28.9917
81	487	ICML-IS 11073-1, Pot self			PE00758_B_B_2_1_B	70	ICML 157062	178757	242864	183937	0	221374	204906	1.03184e+06	43.6406	44.5122	0	88.1528
131	15179	ICML-IS 11180-6, Rep 2			PE08002_B_1_1_B_1	72	ICML 157064	141323	531497	280844	0	71804.1	0	1.02547e+06	14.1551	35.1907	0	49.3458
106	15021	ICML-IS 11093-1, Pot self			PE02701_B_1_1_B	73	ICML 157065	141575	608270	121155	213609	226746	350441	1.66179e+06	44.6995	35.2535	39.3924	119.345
142	539	ICML-IS 11198-2, Rep 2			SOSAT_C88_B_1 _1_B_2	74	ICML 157066	87890.4	602949	217731	167908	0	133268	1.20975e+06	0	21.8855	30.9646	52.8501
18	15045	ICML-IS 11007	IBL 007-2-1	CS 2012-2013 4E: Band 04, Row 21, P-1Ø	Lignée_Cirad_CG8	76	ICML 157068	0	391442	317230	0	475113	465139	1.64893e+06	93.6614	0	0	93.6614
90	15189	ICML-IS 11197-3, Rep 2			SOSAT_C88_B_1 _1_B_1	79	ICML 157071	0	427597	305019	0	214773	336704	1.28409e+06	42.3394	0	0	42.3394
05	15188	476-P1 SDEBL 137			{(SDPC 144)-2-2-1-2-2*842B}-P1	81	ICML 157073	0	249565	127008	353221	448679	341264	1.51974e+06	88.4503	0	65.1389	153.589
127	15199	ICML-IS 11155-2, Rep 2			PE05663_B_B_1_1_B	85	ICML 157077	0	359547	153118	216234	635732	296985	1.66162e+06	125.325	0	39.8767	165.202
145	15139	SL5-1, Rep 1			SOSAT_C88xT6	86	ICML 157078	0	371466	161903	334762	673597	301312	1.84304e+06	132.79	0	61.7347	194.524
141	699	ICML-IS 11201-2, Rep 2			B9-TABI_B_1_1_B_1	87	ICML 157079	0	544202	297522	0	123959	239580	1.20526e+06	24.4366	0	0	24.4366
126	467	ICML-IS 11105-3, Pot self			PE02837_B_B_1_1_B	88	ICML 157080	0	314435	184116	245116	441084	260912	1.44566e+06	86.9531	0	45.2028	132.156
103	15096	ICML-IS 11101	IBL 101-3-1	CS 2012-2013 4E: Band 05, Row 27, P-1Ø	PE02817_B_2_1_B	89	ICML 157081	1.09534e+06	421694	206235	0	1.36126e+06	0	3.08453e+06	268.352	272.749	0	541.101
37	663	ICML-IS 11033 Bulk, Rep 3			IP12138_B_1_1	90	ICML 157082	0	506320	172559	147111	541315	262386	1.62969e+06	106.712	0	27.1293	133.842
23	15143	ICML-IS 11014	IBL 014-2-1	CS 2012-2013 4E: Band 06, Row 66, P-1Ø	Cirad Souna_151_L1	93	ICML 157085	921862	280286	397716	449155	582464	0	2.63148e+06	114.824	229.552	82.8305	427.207
10	15055	ICML-IS 11001	IBL 001-1-1	CS 2012-2013 4E: Band 04, Row 16, P-1Ø	AON122_B_B_1_1_B	94	ICML 157086	249099	546422	478869	194672	199253	305863	1.97418e+06	35.6593	56.5129	35.9002	128.072
93	463	ICML-IS 11095	IBL 095-4-1	CS 2012-2013 4E: Band 07, Row 59, P-1Ø	PE02733_B_2_1_B	97	ICML 157089	137348	582896	0	169552	168229	239295	1.29732e+06	33.1637	34.201	31.2678	98.6325
64	15191	ICML-IS 11056-3, Rep 2			PE00242_B_B_1_1_B_3	98	ICML 157090	0	451168	479462	62844.8	152951	356753	1.50318e+06	30.1521	0	11.5894	41.7415
115	15120	ICML-IS 11116	IBL 116-2-1	CS 2012-2013 4E: Band 05, Row 41, P-1Ø	PE02937_B_B_2_1_B	100	ICML 157092	0	314223	330963	267014	368568	392506	1.67327e+06	72.6576	0	49.2411	121.899
47	15149	ICML-IS 11039 Bulk, Rep 3			ICMVIS89305_B_1_1_B	101	ICML 157093	0	358449	0	226780	937424	343137	1.86579e+06	184.799	0	41.8215	226.621
110	599	ICML-IS 11111	IBL 111-B-1	CS 2012-2013 4E: Band 10, Row 33, P-1Ø	PE02898_B_2_1_B	103	ICML 157095	212897	1.27093e+06	310190	0	230097	0	2.02412e+06	45.3601	53.0133	0	98.3733
88	531	ICML-IS 11092	IBL 092-3-1	CS 2012-2013 4E: Band 05, Row 18, P-1Ø	PE02696_B_2_1_B	104	ICML 157096	189173	743101	226206	529695	1.15028e+06	702528	3540985	226.761	47.1059	97.6831	371.55
138	619	ICML-IS 11130-1, Pot self			PE05337_B_B_1_1_B	106	ICML 157098	161233	521239	212817	182677	222218	277701	1.57789e+06	43.8069	40.1484	33.6882	117.643
43	447	ICML-IS 11037-4, Rep 1			IP8992_B_1_1	108	ICML 157100	239173	389539	196052	185420	161701	341825	1.51371e+06	31.8769	59.5562	34.194	125.627
85	667	ICML-IS 11089-1, Rep 1			PE02689_B_1_1_B	109	ICML 157101	121207	431266	0	142330	277019	263196	1.23502e+06	54.6101	30.1817	26.2476	111.039
21	15015	ICML-IS 11011	IBL 011-4-1	CS 2012-2013 4E: Band 06, Row 63, P-1Ø	Lignée_Cirad_Souna_108_4B	110	ICML 157102	150225	1.3731e+06	372967	0	156924	0	2.05322e+06	30.9353	37.4073	0	68.3426
57	615	ICML-IS 11048-1, Pot self			PE00077_B_2_1_B_2	113	ICML 157105	207416	255788	185338	61016	134028	0	843587	26.4217	51.6484	11.2522	89.3223
97	15046	ICML-IS 11097-2, Rep 2			PE02774_B_2_1_B	114	ICML 157106	282691	373999	309256	324644	114107	175509	1.58021e+06	22.4945	70.3926	59.869	152.756
86	15200	ICML-IS 11089-1, Rep 1			PE02689_B_1_1_B	115	ICML 157107	266759	409655	297657	0	107199	0	1.08127e+06	21.1327	66.4255	0	87.5581
139	15103	ICML-IS 11199-3, Rep 2			SOUNA3_B_B_2_1_B_1	119	ICML 157111	0	327074	325020	142671	147422	260682	1.20287e+06	29.062	0	26.3105	55.3725
38	575	ICML-IS 11033-4, Rep 2			IP12138_B_1_1	126	ICML 157118	0	424469	118084	172047	187672	309619	1.21189e+06	36.9968	0	31.7279	68.7246
59	15037	ICML-IS 11052 Bulk,Rep 3			PE00194_B_B_2_1_B	127	ICML 157119	0	265224	167992	148038	140674	110715	832644	27.7318	0	27.3004	55.0322
40	479	ICML-IS 11035-2, Rep 1			IP20770_B_1_1_B	128	ICML 157120	0	483121	0	1.41603e+06	1.17672e+06	288872	3.36474e+06	231.974	0	261.135	493.108
100	15052	ICML-IS 11099	IBL 099-2-1	CS 2012-2013 4E: Band 05, Row 25, P-1Ø	PE02816_B_2_1_B	129	ICML 157121	0	400278	0	1070705	1.04321e+06	293806	2.808e+06	205.654	0	197.453	403.107
17	15010	ICML-IS 11007	IBL 007-3-1	CS 2012-2013 4E: Band 06, Row 59, P-1Ø	Lignée_Cirad_CG8	130	ICML 157122	580139	957309	231055	135512	177762	0	2.08178e+06	35.0431	144.46	24.9904	204.493
74	443	ICML-IS 11065 Bulk, Rep 3			PE00437_B_2_1_B	131	ICML 157123	0	309549	120184	377422	398832	416679	1.62266e+06	78.6236	0	69.6018	148.225
73	519	ICML-IS 11062-6, Rep 2			PE00397_B_B_1_1_B_2	132	ICML 157124	0	301356	0	289887	522521	158809	1.27257e+06	103.007	0	53.4592	156.466
32	15112	ICML-IS 11030	IBL 030-3-1	CS 2012-2013 4E: Band 06, Row 76, P-1Ø	INTILENE_B_1_1_B	133	ICML 157125	0	421756	0	179446	205721	334972	1.1419e+06	40.5548	0	33.0924	73.6472
87	703	ICML-IS 11091	IBL 091-3-1	CS 2012-2013 4E: Band 07, Row 55, P-1Ø	PE02696_B_1_1_B	134	ICML 157126	113843	329054	113782	164859	178306	309842	1.20969e+06	35.1503	28.348	30.4023	93.9005
114	491	ICML-IS 11099-2, Pot self			PE02816_B_2_1_B	135	ICML 157127	0	339244	133432	208554	342501	193283	1.21701e+06	67.5189	0	38.4603	105.979
02	683	452-P1 1B			(ITMV 8001 x INMV 8220)	136	ICML 157128	0	386290	141442	193564	167702	174684	1.06368e+06	33.06	0	35.6959	68.7559
143	511	SL1-1, Rep 1			Boboniou XICMV IS 92326	137	ICML 157129	0	292522	0	203012	250518	223239	969292	49.3859	0	37.4383	86.8242
06	687	480-P1 SDEBL 95			{(SDPC 144)-1-3-4-2-3*1163B}-P1	138	ICML 157130	87061.1	260149	113269	239717	152729	216924	1.06985e+06	30.1083	21.679	44.2071	95.9944
53	15005	ICML-IS 11043-3, Rep 1			PE00025_B_1_1_B_	139	ICML 157131	125073	289416	162173	246241	75941.5	120148	1.01899e+06	14.9707	31.1442	45.4103	91.5252
41	691	ICML-IS 11035-5, Rep 2			IP20770_B_1_1_B	140	ICML 157132	232112	1.06885e+06	401567	0	234343	0	1.93688e+06	46.1972	57.7979	0	103.995
31	15098	ICML-IS 11029-1, Pot self			Indiana05_B_2_1_B	141	ICML 157133	0	281098	145780	245405	118859	334327	1.12547e+06	23.4313	0	45.2562	68.6874
48	15067	ICML-IS 11039-3, Rep 2			ICMVIS89305_B_1_1_B	142	ICML 157134	142480	310678	212792	114552	128851	272096	1.18145e+06	25.401	35.4789	21.1249	82.0048
70	679	ICML-IS 11061	IBL 061-2-1	CS 2012-2013 4E: Band 07, Row 30, P-1Ø	PE00397_B_B_1_1_B_1	143	ICML 157135	0	290172	105084	453072	824871	600586	2.27378e+06	162.611	0	83.5527	246.164
98	15012	ICML-IS 11098	IBL 098-1-1	CS 2012-2013 4E: Band 05, Row 24, P-1Ø	PE02798_B_2_1_B	144	ICML 157136	134285	329249	210531	134724	116008	211743	1.13654e+06	22.8693	33.4382	24.845	81.1525
25	483	ICML-IS 11023-5, Rep 2			Lignée_Cirad_Zongo_7_4B	145	ICML 157137	181432	635846	299004	132444	119784	273398	1.64191e+06	23.6136	45.1781	24.4246	93.2163
							Min	0	109377	0	0	0	0	687471	0	0	0	15.2918
							Max	1.09534e+06	2.67075e+06	574659	1.41603e+06	1.43779e+06	702528	4.39751e+06	283.438	272.749	261.135	541.101
							Median	0	388725	188124	182570	226746	263196	1.58021e+06	42.3394	0	31.2678	99.7216
							Mean	117998	486789	204781	230978	379944	253928	1.67442e+06	71.8534	28.1204	39.9613	139.935
							St Dev	201298	355992	127851	232350	326994	156448	690171	64.144	49.9724	42.5658	105.188
							Coef var	1.70594	0.731306	0.624332	1.00594	0.860638	0.616111	0.412186	0.892707	1.77709	1.06517	0.751691
